# Supplementary material for: Germinated Millet (Pennisetum glaucum (L.) R. Br.) Flour Improved the Gut Function and Its Microbiota Composition in Rats Fed with High-Fat High-Fructose Diet
Source: Int J Environ Res Public Health. 2022 Nov 18;19(22):15217. doi: 10.3390/ijerph192215217 (PMC9690063; doi:10.3390/ijerph192215217)
Supplement: Supplementary file 1 [file ijerph-19-15217-s001.zip]

Archive with 1 entries (1 files):
- ijerph-1892515-supplementary.pdf
